# Supplementary material for: Epigenome-wide methylation and progression to high-grade cervical intraepithelial neoplasia (CIN2+): a prospective cohort study in the United States
Source: BMC Cancer. 2023 Nov 6;23:1072. doi: 10.1186/s12885-023-11518-6 (PMC10629205; doi:10.1186/s12885-023-11518-6)
Supplement: Supplementary file 1 — Additional file 1: Figure S1. Pre-processing pipeline for Illumina methylation data. Table S1. Comparison of enrollment characteristics of eligible participants by follow-up status. Table S2. CpG sites and CpG clusters constructed for selected genes. Table S3. Targeted Analysis: Genomic locations of CpG sites of 9 pre-selected genes included in targeted analysis. Table S4. Exploratory EWAS: CpG sites associated with time-to-progression to CIN2+ with epigenome-wide FDR <0.05 (N=336). Table S5. CpG sites included in methylation risk scores (MRS). Table S6. Sensitivity Analysis: Targeted associations between CpG site methylation for 9 genes and time-to-progression to CIN2+ over 5 years, restricted to 262 participants identifying as “non-Hispanic White” or “Black or African American” race. [file 12885_2023_11518_MOESM1_ESM.zip]

Archive with 3 entries (3 files):
- CINCS2 Supplement - Table S3.xlsx
- CINCS2 Supplement - Table S4.xlsx
- CINCS2 Supplement_revised.docx
