# Supplementary material for: Epigenome-wide methylation and progression to high-grade cervical intraepithelial neoplasia (CIN2+): a prospective cohort study in the United States
Source: BMC Cancer. 2023 Nov 6;23:1072. doi: 10.1186/s12885-023-11518-6 (PMC10629205; doi:10.1186/s12885-023-11518-6)
Supplement: Supplementary file 1 — Additional file 1: Figure S1. Pre-processing pipeline for Illumina methylation data. Table S1. Comparison of enrollment characteristics of eligible participants by follow-up status. Table S2. CpG sites and CpG clusters constructed for selected genes. Table S3. Targeted Analysis: Genomic locations of CpG sites of 9 pre-selected genes included in targeted analysis. Table S4. Exploratory EWAS: CpG sites associated with time-to-progression to CIN2+ with epigenome-wide FDR <0.05 (N=336). Table S5. CpG sites included in methylation risk scores (MRS). Table S6. Sensitivity Analysis: Targeted associations between CpG site methylation for 9 genes and time-to-progression to CIN2+ over 5 years, restricted to 262 participants identifying as “non-Hispanic White” or “Black or African American” race. [file 12885_2023_11518_MOESM1_ESM.zip › CINCS2 Supplement - Table S3.xlsx]

## Sheet: Sheet1
cpg	gene	cluster	UCSC_RefGene_Group	Relation_to_Island	chr	pos
cg08066991	cadm1	.	TSS1500;TSS1500	S_Shore	chr11	115376699
cg03505501	cadm1	.	Body;Body	N_Shore	chr11	115371789
cg14030346	cadm1	.	Body;Body	N_Shore	chr11	115372975
cg01948062	cadm1	1	TSS1500;TSS1500	S_Shore	chr11	115376098
cg24749470	cadm1	1	Body;Body	OpenSea	chr11	115359991
cg11594811	cadm1	1	Body;Body	OpenSea	chr11	115088660
cg27142924	ccna1	.	TSS1500;TSS1500;TSS1500;TSS1500	N_Shore	chr13	37005452
cg23687560	ccna1	.	Body;Body;Body;Body	S_Shore	chr13	37007957
cg13711394	ccna1	1	TSS1500;TSS1500	N_Shore	chr13	37004737
cg21754388	ccna1	1	TSS1500;TSS1500	N_Shore	chr13	37004747
cg23831735	ccna1	1	TSS1500;TSS1500	N_Shore	chr13	37004787
cg05120331	ccna1	1	TSS1500;TSS1500;TSS1500;TSS1500	N_Shore	chr13	37005299
cg14089714	ccna1	1	TSS1500;TSS1500	N_Shore	chr13	37004601
cg07962128	ccna1	1	TSS1500;TSS1500	N_Shore	chr13	37004812
cg21587066	ccna1	1	TSS1500;TSS1500;TSS1500;TSS1500	N_Shore	chr13	37004940
cg24154053	ccna1	1	TSS1500;TSS1500;TSS1500;TSS1500	N_Shore	chr13	37004990
cg12571423	ccna1	.	5'UTR;5'UTR;1stExon;1stExon;5'UTR;5'UTR	S_Shore	chr13	37006748
cg26508465	cdh1	1	Body	OpenSea	chr16	68825121
cg10313337	cdh1	1	Body	OpenSea	chr16	68823690
cg11667754	cdh1	2	TSS1500	N_Shore	chr16	68770981
cg17655614	cdh1	2	TSS1500	N_Shore	chr16	68770944
cg01251360	cdh1	2	Body	Island	chr16	68772225
cg07762788	cdh1	2	Body	OpenSea	chr16	68833306
cg09406989	cdh1	2	Body	S_Shore	chr16	68772469
cg24765079	cdh1	2	Body	S_Shore	chr16	68772430
cg08051386	cdh1	2	Body	OpenSea	chr16	68778945
cg14286732	dapk1	.	Body	OpenSea	chr9	90208854
cg14014720	dapk1	1	Body	S_Shore	chr9	90113998
cg13765778	dapk1	1	Body	OpenSea	chr9	90131578
cg08195983	fhit	1	5'UTR;5'UTR	N_Shore	chr3	61235829
cg21541638	fhit	1	5'UTR;5'UTR	N_Shore	chr3	61236016
cg22215728	fhit	2	5'UTR;5'UTR	Island	chr3	61236652
cg16806041	fhit	2	Body;Body	OpenSea	chr3	59996265
cg01556706	fhit	2	Body;Body	OpenSea	chr3	59804435
cg20366397	fhit	2	Body;Body	OpenSea	chr3	59759843
cg17894779	fhit	2	Body;Body	OpenSea	chr3	60066405
cg22533480	fhit	2	5'UTR;5'UTR	OpenSea	chr3	60559834
cg10131075	fhit	2	TSS1500;TSS1500	S_Shore	chr3	61237865
cg08223225	fhit	2	5'UTR;5'UTR	OpenSea	chr3	60994171
cg11815980	fhit	2	Body;Body	OpenSea	chr3	59787974
cg03060986	fhit	2	Body;Body	OpenSea	chr3	60309590
cg10763247	fhit	2	5'UTR;5'UTR	OpenSea	chr3	61066614
cg15135842	fhit	.	5'UTR;5'UTR	OpenSea	chr3	60728530
cg21245652	mal	.	TSS1500;TSS1500;TSS1500;TSS1500	Island	chr2	95691051
cg19762657	mal	.	Body;Body;Body;Body	S_Shore	chr2	95692524
cg07213060	pax1	.	Body	Island	chr20	21694827
cg22763649	pax1	1	Body	N_Shore	chr20	21694307
cg01446894	pax1	1	Body	N_Shore	chr20	21688203
cg02155658	pax1	1	Body	Island	chr20	21690036
cg26463200	pax1	1	TSS1500	N_Shore	chr20	21685401
cg04543233	pax1	1	Body	N_Shore	chr20	21689105
cg06654901	pax1	1	Body	Island	chr20	21689759
cg10629004	pax1	1	3'UTR	S_Shore	chr20	21696467
cg16309876	pax1	1	Body	S_Shore	chr20	21690559
cg01697477	rarb	1	Body;Body	OpenSea	chr3	25614606
cg27574595	rarb	1	Body;Body	OpenSea	chr3	25583274
cg21646032	rarb	2	Body;Body	OpenSea	chr3	25623905
cg11151405	rarb	2	Body;Body	OpenSea	chr3	25634257
cg21902772	rarb	2	TSS1500	OpenSea	chr3	25468324
cg00371702	rarb	2	TSS1500;TSS1500	OpenSea	chr3	25469125
cg02930432	rassf1	1	TSS1500;Body;Body;5'UTR	Island	chr3	50375483
cg06172942	rassf1	1	TSS200;TSS200	Island	chr3	50378529
cg21908110	rassf1	1	Body;Body	N_Shore	chr3	50377755
cg24859722	rassf1	1	Body;Body	Island	chr3	50377836
cg06821120	rassf1	1	TSS1500;Body;Body;5'UTR	Island	chr3	50375459
cg21418575	rassf1	1	TSS1500;Body;Body;5'UTR	Island	chr3	50375467
cg06980053	rassf1	1	TSS1500;TSS200;Body;Body	S_Shore	chr3	50375674
cg07130266	rassf1	1	TSS1500;1stExon;Body;Body;5'UTR	Island	chr3	50375624
cg01932734	rassf1	1	TSS1500;Body;Body	N_Shore	chr3	50376409
cg22090713	rassf1	1	TSS1500;Body;TSS1500	S_Shore	chr3	50379032
cg19854901	rassf1	1	TSS1500;TSS1500;Body;Body	N_Shore	chr3	50376216
cg20119308	rassf1	1	TSS1500;TSS1500;Body;Body	N_Shore	chr3	50376000
cg05546296	rassf1	1	TSS1500;TSS1500;Body;Body	N_Shore	chr3	50376006
cg05989693	rassf1	1	TSS1500;TSS1500;Body;Body	N_Shore	chr3	50376155
cg00980904	rassf1	2	Body;Body;Body;5'UTR	N_Shore	chr3	50373735
cg19811994	rassf1	2	Body;Body;Body;5'UTR	N_Shore	chr3	50373641
cg06174454	rassf1	2	Body;Body;Body;5'UTR	N_Shelf	chr3	50371818
