# Supplementary material for: Epigenome-wide methylation and progression to high-grade cervical intraepithelial neoplasia (CIN2+): a prospective cohort study in the United States
Source: BMC Cancer. 2023 Nov 6;23:1072. doi: 10.1186/s12885-023-11518-6 (PMC10629205; doi:10.1186/s12885-023-11518-6)
Supplement: Supplementary file 1 — Additional file 1: Figure S1. Pre-processing pipeline for Illumina methylation data. Table S1. Comparison of enrollment characteristics of eligible participants by follow-up status. Table S2. CpG sites and CpG clusters constructed for selected genes. Table S3. Targeted Analysis: Genomic locations of CpG sites of 9 pre-selected genes included in targeted analysis. Table S4. Exploratory EWAS: CpG sites associated with time-to-progression to CIN2+ with epigenome-wide FDR <0.05 (N=336). Table S5. CpG sites included in methylation risk scores (MRS). Table S6. Sensitivity Analysis: Targeted associations between CpG site methylation for 9 genes and time-to-progression to CIN2+ over 5 years, restricted to 262 participants identifying as “non-Hispanic White” or “Black or African American” race. [file 12885_2023_11518_MOESM1_ESM.zip › CINCS2 Supplement - Table S4.xlsx]

## Sheet: Sheet1
site	beta.aft	se.aft	pval.aft	pval.fdr	tter	UCSC_RefGene_Name	UCSC_RefGene_Group	Relation_to_Island	chr	pos
cg02179700	2.52155	0.0218563	<1E-300	<1E-300	12.4479			OpenSea	chr10	3336162
cg02378006	6.03118	0.102547	<1E-300	<1E-300	416.206	UNC5B	Body	OpenSea	chr10	73026288
cg02400942	-3.08662	0.0525479	<1E-300	<1E-300	0.045656	CSPG4	TSS1500	OpenSea	chr15	76006125
cg02469838	3.44312	0.0355729	<1E-300	<1E-300	31.2843			OpenSea	chr16	54404655
cg04869006	-34.4656	0.488587	<1E-300	<1E-300	1.07593e-15			OpenSea	chr10	99178421
cg05331340	-2.2067	0.0118772	<1E-300	<1E-300	0.110063	ASGR1	TSS200	OpenSea	chr17	7083064
cg10160630	7.36361	0.0880881	<1E-300	<1E-300	1577.51	ARL2	3'UTR	OpenSea	chr11	64789409
cg12097330	0.966661	0.0212778	<1E-300	<1E-300	2.62915	BAIAP2;BAIAP2;BAIAP2;BAIAP2	Body;Body;Body;Body	N_Shore	chr17	79050221
cg14215728	-0.613091	0.012971	<1E-300	<1E-300	0.541674	MAD1L1;MAD1L1;MAD1L1	Body;Body;Body	OpenSea	chr7	2076778
cg15576517	4397.17	0.0481955	<1E-300	<1E-300	Inf	STXBP2;STXBP2	Body;Body	N_Shore	chr19	7711153
cg16254946	65.0718	0.0203678	<1E-300	<1E-300	1.82099e+28	GLIS1	Body	OpenSea	chr1	54058616
cg16262215	4.10776	0.0271593	<1E-300	<1E-300	60.8104	NDUFA7;KANK3	TSS1500;3'UTR	S_Shore	chr19	8387654
cg16399589	4.09188	0.099763	<1E-300	<1E-300	59.8522	SLC13A2;SLC13A2;SLC13A2;SLC13A2	3'UTR;3'UTR;3'UTR;Body	OpenSea	chr17	26824423
cg17115419	-1.17102	0.0209178	<1E-300	<1E-300	0.310049			OpenSea	chr10	5593926
cg18931977	-3.47721	0.0438613	<1E-300	<1E-300	0.0308934			S_Shore	chr1	228567311
cg23723194	-2.71625	0.0594827	<1E-300	<1E-300	0.0661221	CAMTA1	Body	OpenSea	chr1	7318905
cg25372195	1.67335	0.0214512	<1E-300	<1E-300	5.32997	DCD	TSS200	OpenSea	chr12	55042293
cg27545296	1.20443	0.0143484	<1E-300	<1E-300	3.33485			N_Shelf	chr1	116376908
cg00747160	0.511599	0.0144723	9.90199e-274	5.25941e-270	1.66796	ARL2BP	3'UTR	OpenSea	chr16	57286437
cg21110795	-4.57055	0.131021	1.29266e-266	6.52262e-263	0.0103523	INTS1	Body	N_Shore	chr7	1535471
cg24158594	-1.45933	0.047007	1.332e-211	6.40107e-208	0.232391	TOX	Body	Island	chr8	60030763
cg17168103	-2.05707	0.0675942	2.0284e-203	9.30466e-200	0.127827	ZNF498	TSS1500	N_Shore	chr7	99213802
cg02515422	2.97857	0.109065	3.23238e-164	1.41829e-160	19.6597	TLR4;TLR4;TLR4;TLR4	Body;Body;1stExon;5'UTR	OpenSea	chr9	120466493
cg10776919	13.9625	0.516263	4.33451e-161	1.82262e-157	1.15835e+06	DMRTA2	TSS1500	Island	chr1	50889442
cg05192898	1.90667	0.0725174	2.33387e-152	9.42118e-149	6.73061	TXNRD1;TXNRD1;TXNRD1;TXNRD1;TXNRD1	TSS1500;TSS1500;Body;TSS1500;TSS1500	N_Shore	chr12	104679483
cg06873343	-3.53016	0.140256	8.64103e-140	3.35398e-136	0.0293001			N_Shelf	chr7	2667608
cg14881371	1.42287	0.0569402	8.07262e-138	3.01731e-134	4.14902			S_Shelf	chr7	64354042
cg14713153	-4.0091	0.185723	2.4099e-103	8.6858e-100	0.0181498	DIP2C	Body	OpenSea	chr10	557653
cg10750464	2.37614	0.110583	2.04491e-102	7.11613e-99	10.7633	CCDC151	Body	S_Shore	chr19	11534062
cg24649332	-6.11689	0.294336	6.29657e-96	2.11813e-92	0.00220531	SLC13A3;SLC13A3	5'UTR;TSS1500	S_Shore	chr20	45280359
cg08373187	3.94041	0.18974	8.52886e-96	2.7765e-92	51.4395	CXCL14	Body	N_Shelf	chr5	134912048
cg09606564	-1.48281	0.0727946	3.09724e-92	9.76774e-89	0.226998	MFAP4	Body	OpenSea	chr17	19290353
cg24652615	1.25894	0.0653356	9.8197e-83	3.00298e-79	3.52168	TMEM151B	Body	Island	chr6	44243304
cg01475325	2.03123	0.111739	7.65938e-74	2.27344e-70	7.62348	TSKU	5'UTR	S_Shelf	chr11	76498701
cg25023215	-4.0605	0.223769	1.38307e-73	3.9879e-70	0.0172404	MTA1	Body	S_Shore	chr14	105933283
cg10261191	3.10978	0.172394	9.66845e-73	2.71034e-69	22.4161	FEZ1;FEZ1	5'UTR;5'UTR	N_Shore	chr11	125364744
cg03231471	1.49753	0.0908002	4.15051e-61	1.13206e-57	4.47062	GRIK4	Body	OpenSea	chr11	120811322
cg11256186	-1.58867	0.0971707	4.40348e-60	1.16945e-56	0.204197	HIVEP3;HIVEP3	5'UTR;5'UTR	OpenSea	chr1	42288825
cg20552747	4.49905	0.283904	1.47284e-56	3.81118e-53	89.9315	CA10;CA10;CA10	TSS1500;TSS200;TSS1500	S_Shore	chr17	50237576
cg06941037	3.89066	0.252258	1.14085e-53	2.87831e-50	48.9432	BMPR1A	5'UTR	OpenSea	chr10	88534973
cg05919238	-1.84454	0.121918	1.03839e-51	2.55591e-48	0.158099	SLC38A10;SLC38A10	Body;Body	OpenSea	chr17	79244158
cg23615483	2.82916	0.194631	7.16296e-48	1.72112e-44	16.9313	CCDC88C	Body	OpenSea	chr14	91866751
cg20383948	-0.927661	0.0648398	1.97946e-46	4.64565e-43	0.395478	COL18A1;COL18A1;COL18A1	Body;Body;Body	Island	chr21	46898137
cg13182599	-1.67603	0.117441	3.30373e-46	7.5774e-43	0.187115			N_Shore	chr14	69282992
cg11279691	5.01598	0.352043	4.59969e-46	1.03154e-42	150.804			OpenSea	chr17	75237915
cg10852698	3.28345	0.233102	4.63594e-45	1.01706e-41	26.6677			OpenSea	chr6	46375852
cg16736964	-1.79569	0.127963	9.80768e-45	2.1059e-41	0.166013			OpenSea	chr6	131690266
cg12084388	-1.83527	0.131456	2.69048e-44	5.65662e-41	0.15957			S_Shore	chr3	42056663
cg27383216	5.73007	0.411132	3.7587e-44	7.74124e-41	307.99			Island	chr10	134884645
cg02811368	2.76689	0.200978	4.01901e-43	8.11182e-40	15.9092			OpenSea	chr12	131402564
cg16377679	2.34875	0.17525	5.86084e-41	1.15973e-37	10.4725	PDE4D;PDE4D;PDE4D	Body;Body;Body	OpenSea	chr5	58388744
cg02579668	2.08197	0.155432	6.49545e-41	1.26059e-37	8.02022			OpenSea	chr1	28928325
cg17526175	-1.64487	0.12333	1.4076e-40	2.68023e-37	0.193037	WDR88	Body	N_Shore	chr19	33624542
cg19483007	2.46154	0.191636	9.1925e-38	1.71794e-34	11.7229	WWTR1;WWTR1;WWTR1	Body;Body;Body	OpenSea	chr3	149327651
cg17153666	-2.1062	0.168773	9.65701e-36	1.77194e-32	0.121699	CIDEA;CIDEA	Body;Body	S_Shelf	chr18	12274252
cg24466939	-1.42476	0.117141	4.90793e-34	8.84461e-31	0.240566			OpenSea	chr10	128376044
cg20713639	-1.16622	0.0983878	2.06784e-32	3.66109e-29	0.311541			N_Shelf	chr11	65185684
cg23516824	-2.61267	0.22089	2.79855e-32	4.86939e-29	0.0733382			OpenSea	chr5	76134399
cg22377939	-3.55521	0.302424	6.59972e-32	1.12886e-28	0.0285754	ANP32E;ANP32E	TSS200;TSS200	S_Shore	chr1	150208607
cg21768835	0.99719	0.0858408	3.38832e-31	5.69905e-28	2.71066	TECPR1	Body	OpenSea	chr7	97857938
cg03774957	-2.78277	0.243508	3.03558e-30	5.02204e-27	0.0618671			N_Shore	chr5	141227950
cg15286206	-1.68371	0.147703	4.21732e-30	6.86457e-27	0.185684	TMCO5A	Body	OpenSea	chr15	38233268
cg10582860	-1.89793	0.167464	8.96611e-30	1.43626e-26	0.149878			OpenSea	chr2	55347991
cg08653574	-1.62511	0.145517	5.85639e-29	9.23461e-26	0.19689	RFPL1S	TSS1500	OpenSea	chr22	29838687
cg01057945	-1.29493	0.120163	4.4473e-27	6.90481e-24	0.273916	LOC283332	Body	OpenSea	chr12	50303785
cg19561607	-1.19107	0.110937	6.85912e-27	1.0488e-23	0.303895	BCAT1	TSS1500	S_Shore	chr12	25103173
cg08721338	-2.10515	0.198932	3.60293e-26	5.42687e-23	0.121828	ELMO3	Body	S_Shore	chr16	67233983
cg23941077	1.45457	0.137919	5.26735e-26	7.81721e-23	4.28264	STK36	Body	S_Shelf	chr2	219540600
cg11189177	-0.894632	0.0887939	7.09872e-24	1.03824e-20	0.408758	ABR;ABR	Body;5'UTR	S_Shore	chr17	1065204
cg01245393	2.73498	0.273283	1.40748e-23	2.02915e-20	15.4095			OpenSea	chr12	108740289
cg01044662	-2.61577	0.264423	4.4916e-23	6.3461e-20	0.0731113	C2orf3	TSS1500	S_Shore	chr2	75938360
cg24657523	-4.12259	0.416777	4.52763e-23	6.3461e-20	0.0162025	MYEF2	TSS200	S_Shore	chr15	48470754
cg20157666	-2.55664	0.261327	1.32801e-22	1.83589e-19	0.0775647	DPH1	Body	S_Shelf	chr17	1937499
cg09758869	-1.9791	0.207869	1.71666e-21	2.34111e-18	0.138194	GSPT1;GSPT1;GSPT1;GSPT1	TSS1500;1stExon;TSS1500;5'UTR	Island	chr16	12010052
cg09265016	1.62947	0.171601	2.1869e-21	2.94264e-18	5.10119			N_Shelf	chr12	115170515
cg16977735	1.59371	0.167904	2.27093e-21	3.01549e-18	4.92196	DIP2C	Body	Island	chr10	530714
cg05306745	-2.7575	0.290959	2.60967e-21	3.4203e-18	0.0634502	TIMP2	TSS1500	Island	chr17	76921845
cg05951037	-0.987427	0.105257	6.53096e-21	8.44989e-18	0.372534	BTBD12	5'UTR	Island	chr16	3661297
cg26610808	-1.24983	0.133903	1.02089e-20	1.30413e-17	0.286553	BLOC1S2;BLOC1S2	TSS1500;TSS1500	S_Shore	chr10	102046685
cg02294020	-2.46037	0.26538	1.8419e-20	2.32351e-17	0.085403	PDE6B;PDE6B;PDE6B	Body;Body;Body	Island	chr4	658058
cg12275285	-2.65045	0.287947	3.42797e-20	4.27091e-17	0.0706193			OpenSea	chr1	10888566
cg04022555	0.862872	0.0944529	6.51233e-20	8.01478e-17	2.36996			OpenSea	chr17	8103571
cg10529845	5.16047	0.567169	9.14704e-20	1.11217e-16	174.246			N_Shelf	chr16	49522337
cg23668631	-1.66549	0.185402	2.63141e-19	3.16139e-16	0.189097	CAMKK1;CAMKK1	TSS1500;TSS1500	S_Shore	chr17	3796936
cg11416012	1.09609	0.122666	4.05115e-19	4.80981e-16	2.99243			Island	chr12	4380899
cg18057548	-2.16435	0.243026	5.2975e-19	6.21643e-16	0.114824	C19orf29;C19orf29	Body;Body	S_Shelf	chr19	3617614
cg02854902	2.52638	0.285716	9.37913e-19	1.08796e-15	12.5081			OpenSea	chr11	111312361
cg25371919	-1.92795	0.222218	4.1027e-18	4.70495e-15	0.145447			N_Shore	chr2	63284481
cg27241134	4.2661	0.493668	5.54153e-18	6.2836e-15	71.243			N_Shelf	chr13	114923588
cg17774764	3.56215	0.413668	7.23438e-18	8.11199e-15	35.2388	SPIB	TSS1500	OpenSea	chr19	50921551
cg16572957	2.21078	0.259253	1.49522e-17	1.65818e-14	9.12284			OpenSea	chr1	2799354
cg25029562	1.7957	0.2127	3.10942e-17	3.41083e-14	6.02368			OpenSea	chr4	25886418
cg08867471	-2.79701	0.358376	5.96477e-15	6.47261e-12	0.060992			OpenSea	chr5	56738244
cg26827725	-3.24146	0.421449	1.45722e-14	1.56446e-11	0.0391067	BCMO1	TSS1500	OpenSea	chr16	81271937
cg18084554	-1.54847	0.205406	4.75002e-14	5.04593e-11	0.212572	ARID3A	5'UTR	N_Shore	chr19	929046
cg06591579	1.54025	0.204808	5.45906e-14	5.73872e-11	4.66575			OpenSea	chr6	29461269
cg19641924	-2.30757	0.308483	7.41174e-14	7.71111e-11	0.099503			S_Shelf	chr13	113556413
cg14676825	-2.2741	0.305495	9.76774e-14	1.00586e-10	0.102889	PROCA1	TSS200	Island	chr17	27038886
cg22814042	1.27219	0.172686	1.74412e-13	1.77791e-10	3.56867	XAB2	Body	Island	chr19	7688694
cg03233624	-1.45138	0.198199	2.42776e-13	2.45005e-10	0.234247	MSI2	Body	OpenSea	chr17	55740464
cg21159128	-1.23531	0.171148	5.28322e-13	5.27893e-10	0.290744	SSBP3;SSBP3;SSBP3	Body;Body;Body	OpenSea	chr1	54693933
cg05707211	-1.61823	0.225455	7.09367e-13	7.01842e-10	0.198249			OpenSea	chr8	37330004
cg09056876	-1.71199	0.241996	1.50019e-12	1.46987e-09	0.180506			Island	chr6	156718398
cg11794215	0.349402	0.0498907	2.49926e-12	2.4252e-09	1.41822			OpenSea	chr17	35423816
cg21767703	2.01757	0.294748	7.64439e-12	7.34721e-09	7.52	ERO1LB	Body	Island	chr1	236444768
cg07385974	-2.14362	0.314192	8.93766e-12	8.50916e-09	0.11723			N_Shore	chr7	150074779
cg24751773	-2.76441	0.415088	2.74195e-11	2.58609e-08	0.0630135			OpenSea	chr2	107192564
cg18598146	1.75007	0.266281	4.95559e-11	4.63063e-08	5.75499	SNORD12B;C20orf199;MIR1259;C20orf199;SNORD12;C20orf199	TSS1500;Body;TSS1500;Body;TSS1500;Body	S_Shore	chr20	47896448
cg20993909	2.89785	0.445664	7.90882e-11	7.32241e-08	18.1352			S_Shore	chr8	916135
cg06497903	-3.04357	0.470932	1.02737e-10	9.42543e-08	0.0476645	FGF22	Body	Island	chr19	640799
cg21923525	-2.48957	0.387101	1.26493e-10	1.15004e-07	0.0829454	RALBP1	TSS1500	N_Shore	chr18	9474143
cg09106999	-2.6532	0.416753	1.93556e-10	1.74404e-07	0.0704254	CDK2;SILV;CDK2	TSS1500;TSS1500;TSS1500	N_Shore	chr12	56360065
cg04551318	2.46057	0.388395	2.37011e-10	2.1167e-07	11.7114			OpenSea	chr1	2823297
cg13707943	1.73119	0.273705	2.53176e-10	2.24123e-07	5.64739	FAM102A;FAM102A	Body;Body	N_Shore	chr9	130706683
cg24087736	3.68142	0.584483	3.00372e-10	2.63591e-07	39.7026			S_Shelf	chr1	68301529
cg15820400	-1.72543	0.276419	4.31833e-10	3.75687e-07	0.178097	FBXL17	Body	OpenSea	chr5	107614099
cg09079613	2.9887	0.481355	5.33467e-10	4.6014e-07	19.8599	SLC39A1	Body	N_Shore	chr1	153934248
cg17759605	-1.82359	0.294204	5.70531e-10	4.87939e-07	0.161446	IGSF3;IGSF3	TSS1500;TSS1500	S_Shore	chr1	117210817
cg09263647	-2.78512	0.452982	7.82622e-10	6.63703e-07	0.0617216			OpenSea	chr14	34692110
cg14758967	-1.11056	0.181583	9.5949e-10	8.06915e-07	0.329374	PHF15	Body	OpenSea	chr5	133884935
cg05706061	-1.14797	0.18919	1.29646e-09	1.08129e-06	0.317279	SLC31A2	TSS1500	N_Shore	chr9	115912974
cg23754320	-2.30127	0.38084	1.51631e-09	1.25429e-06	0.100131			N_Shore	chr12	115135138
cg02341139	-1.57911	0.262073	1.68616e-09	1.38344e-06	0.206158			S_Shelf	chr2	113015451
cg03147470	-2.44536	0.407636	1.98678e-09	1.61695e-06	0.0866948	DIP2C	Body	OpenSea	chr10	537178
cg01274826	-1.02584	0.174263	3.93889e-09	3.18004e-06	0.358494	ZNF709;ZNF709	TSS1500;5'UTR	S_Shore	chr19	12596128
cg10606486	-2.1426	0.365409	4.53024e-09	3.62844e-06	0.11735			Island	chr18	77608996
cg01934781	-1.37523	0.235788	5.4599e-09	4.3386e-06	0.25278	BCL2L14;BCL2L14;BCL2L14;BCL2L14	5'UTR;TSS1500;1stExon;TSS1500	OpenSea	chr12	12223947
cg23501228	1.52248	0.261647	5.92536e-09	4.67169e-06	4.58359			S_Shore	chr6	75917468
cg07026666	-2.06487	0.355371	6.23047e-09	4.87416e-06	0.126835	SOX13	5'UTR	OpenSea	chr1	204050380
cg00864424	-2.13776	0.368228	6.41642e-09	4.98102e-06	0.117919	SCPEP1	TSS1500	N_Shore	chr17	55054810
cg09716613	2.5188	0.434812	6.92047e-09	5.3313e-06	12.4137	N4BP2L1;N4BP2L1	Body;Body	N_Shore	chr13	33000534
cg07617759	-1.85481	0.325679	1.23229e-08	9.42126e-06	0.156483	LOC285045	TSS200	OpenSea	chr2	33050475
cg05133853	1.72018	0.303214	1.40187e-08	1.06372e-05	5.58554	HBBP1	TSS200	OpenSea	chr11	5265008
cg18573251	-0.817957	0.145292	1.80463e-08	1.3591e-05	0.441332	RAB3IL1	TSS1500	S_Shore	chr11	61685748
cg20821800	2.04985	0.366045	2.14341e-08	1.60229e-05	7.76676			OpenSea	chr13	54422912
cg19331779	-0.746082	0.133964	2.55808e-08	1.89821e-05	0.474221			N_Shelf	chr7	100892699
cg15818307	-0.218023	0.0394557	3.2804e-08	2.39893e-05	0.804107			Island	chr6	29521430
cg21127537	-3.30887	0.598805	3.2801e-08	2.39893e-05	0.0365575	TTC12	TSS1500	N_Shore	chr11	113184936
cg24931138	2.54481	0.4612	3.43253e-08	2.49211e-05	12.7409	TERT;TERT	Body;Body	S_Shore	chr5	1258916
cg14780255	1.38023	0.251267	3.94989e-08	2.84725e-05	3.97582	NAV1;NAV1	Body;Body	OpenSea	chr1	201720358
cg24214699	1.50002	0.273961	4.36781e-08	3.12617e-05	4.48177	LRRC27;LRRC27;LRRC27;LRRC27;LRRC27	Body;TSS200;Body;Body;Body	OpenSea	chr10	134150451
cg04521765	-1.10093	0.201875	4.93804e-08	3.50942e-05	0.332561	LOXL4	TSS1500	S_Shore	chr10	100028929
cg24837277	3.31034	0.610903	6.0012e-08	4.23517e-05	27.3945			OpenSea	chr3	28721439
cg26637069	2.04517	0.377992	6.28106e-08	4.40189e-05	7.73047	APLNR;APLNR	Body;1stExon	OpenSea	chr11	57004294
cg05033333	-2.13049	0.396797	7.90702e-08	5.50317e-05	0.118778			S_Shore	chr16	3222180
cg21779904	-4.01226	0.747753	8.06101e-08	5.57193e-05	0.0180924	GNASAS;GNAS	Body;3'UTR	N_Shore	chr20	57425157
cg21079113	1.65259	0.308352	8.34761e-08	5.73078e-05	5.22051	SYPL2	Body	Island	chr1	110010089
cg23617676	-1.41563	0.265036	9.22984e-08	6.29363e-05	0.242774	LYPLA2	TSS1500	N_Shore	chr1	24117315
cg00172872	1.18225	0.221511	9.44048e-08	6.39405e-05	3.26169			OpenSea	chr12	89461426
cg08424491	-2.82108	0.531442	1.10625e-07	7.44272e-05	0.0595418	ADAM33;ADAM33	Body;Body	S_Shore	chr20	3656074
cg02347989	-1.89149	0.359405	1.41841e-07	9.43284e-05	0.150846	EFEMP2	3'UTR	OpenSea	chr11	65634083
cg11768167	1.07904	0.205042	1.42075e-07	9.43284e-05	2.94187	HLA-F;HLA-F;HLA-F	TSS1500;TSS1500;TSS1500	N_Shore	chr6	29690889
cg07900344	2.92966	0.559931	1.67516e-07	0.000109775	18.7213			OpenSea	chr2	6305776
cg09046979	0.946502	0.180873	1.66807e-07	0.000109775	2.57668	SBK1	3'UTR	S_Shore	chr16	28333134
cg13176979	-3.411	0.655543	1.95762e-07	0.000127457	0.0330083	HMGN3;HMGN3	TSS200;TSS200	S_Shore	chr6	79944654
cg09936933	4.41382	0.853508	2.32357e-07	0.000150314	82.5847	STARD10	Body	S_Shelf	chr11	72469551
cg22707438	-1.66989	0.323681	2.48172e-07	0.000159523	0.188267	DGKZ	Body	N_Shelf	chr11	46364127
cg14414903	-2.06442	0.400736	2.58307e-07	0.000164986	0.126892	HDAC4	Body	OpenSea	chr2	240171712
cg00124095	-1.25024	0.243103	2.70619e-07	0.000171763	0.286436			OpenSea	chr3	72305082
cg11341199	-1.73178	0.337101	2.78738e-07	0.000175811	0.176968			S_Shore	chr5	2643534
cg14652773	-0.57593	0.112308	2.92636e-07	0.00018343	0.562182	COL23A1	Body	OpenSea	chr5	177753286
cg08268388	1.06658	0.208911	3.30022e-07	0.000203634	2.90543			OpenSea	chr8	19980910
cg12805491	1.17629	0.230423	3.30922e-07	0.000203634	3.24233	PAQR7	TSS1500	N_Shelf	chr1	26198721
cg18409302	-3.54882	0.695035	3.29117e-07	0.000203634	0.0287585	CD81	TSS1500	N_Shore	chr11	2397303
cg18500830	-1.55885	0.306691	3.71882e-07	0.000227452	0.210377	CAMK1D;CAMK1D	Body;Body	S_Shelf	chr10	12395689
cg14193430	-1.11906	0.220671	3.9536e-07	0.000240355	0.326586			OpenSea	chr8	77806227
cg00058879	-1.76432	0.348101	4.01116e-07	0.000242394	0.171303	CACNA1I;CACNA1I	Body;Body	Island	chr22	40082173
cg18618431	-0.809939	0.160003	4.1483e-07	0.000249189	0.444885	ST3GAL1;ST3GAL1	5'UTR;5'UTR	OpenSea	chr8	134531916
cg01441127	1.54836	0.308624	5.24925e-07	0.000311614	4.70374	MR1	Body	OpenSea	chr1	181012492
cg14691499	2.79801	0.557584	5.21849e-07	0.000311614	16.412	GTDC1;GTDC1;GTDC1	Body;Body;Body	OpenSea	chr2	144772786
cg23437843	-1.62432	0.323859	5.28936e-07	0.000312159	0.197046	ZNF167;ZNF167	TSS1500;TSS1500	N_Shore	chr3	44596360
cg25980484	2.66657	0.536945	6.8284e-07	0.000400644	14.3905	KIAA1949;KIAA1949	Body;1stExon	N_Shore	chr6	30653512
cg20515377	-2.08135	0.419939	7.18428e-07	0.000419089	0.124762	RPS6KA2	TSS1500	S_Shore	chr6	167276650
cg21605540	2.18893	0.442145	7.39425e-07	0.000428858	8.92568	PEMT;PEMT	Body;TSS200	OpenSea	chr17	17485823
cg03325931	-2.41981	0.489713	7.76145e-07	0.000447583	0.088939	BAMBI	Body	S_Shore	chr10	28968928
cg04029168	1.14566	0.231987	7.87487e-07	0.000448992	3.1445	PRKCB;PRKCB	Body;Body	OpenSea	chr16	23963538
cg11430783	1.58471	0.320868	7.85897e-07	0.000448992	4.87789	LRRC47	Body	Island	chr1	3703792
cg14989316	2.69805	0.547496	8.30854e-07	0.000471057	14.8507	LOC283050;LOC283050;LOC283050	Body;Body;Body	OpenSea	chr10	80757927
cg17823346	-1.38554	0.281669	8.69784e-07	0.000490374	0.25019	ZMIZ1	5'UTR	OpenSea	chr10	80848143
cg02305113	-1.60813	0.327345	8.98521e-07	0.000503761	0.200261	MAD1L1;MAD1L1;MAD1L1	Body;Body;Body	N_Shore	chr7	2059212
cg00707814	-1.68349	0.343605	9.60836e-07	0.000535722	0.185724	KDM2B;KDM2B	Body;Body	S_Shelf	chr12	121893668
cg27297315	-1.49732	0.307327	1.10427e-06	0.000612312	0.223729	KLHL29	5'UTR	OpenSea	chr2	23704185
cg16124434	3.1888	0.658439	1.27911e-06	0.000705383	24.2593	ITGA11	TSS1500	S_Shore	chr15	68725002
cg19084427	-1.68831	0.351015	1.51098e-06	0.000828722	0.184833	MORN1;LOC100129534	Body;TSS1500	OpenSea	chr1	2284530
cg07803108	1.69142	0.354922	1.88268e-06	0.00102701	5.4272	NAGS;PYY	TSS200;TSS200	N_Shore	chr17	42081927
cg07036991	2.6219	0.552284	2.06075e-06	0.0011181	13.7618			OpenSea	chr14	59565187
cg20725135	3.39857	0.717926	2.2028e-06	0.0011827	29.9212	SPEM1	TSS200	S_Shelf	chr17	7323540
cg27446233	-1.41751	0.299443	2.20325e-06	0.0011827	0.242316	PFKM;PFKM;PFKM;PFKM;PFKM	5'UTR;1stExon;Body;5'UTR;5'UTR	OpenSea	chr12	48516484
cg00562070	-2.64657	0.560822	2.36895e-06	0.00126492	0.0708939	GPR133	Body	OpenSea	chr12	131484689
cg17924813	-1.89503	0.401671	2.3832e-06	0.00126583	0.150314	BST1	1stExon	Island	chr4	15704844
cg15094605	2.53075	0.536582	2.40025e-06	0.00126821	12.5629	OR2H1	5'UTR	OpenSea	chr6	29429346
cg16451324	-2.54637	0.54329	2.77325e-06	0.00145766	0.0783659	PDE1A;PDE1A	Body;Body	OpenSea	chr2	183291758
cg07838002	-1.7843	0.380871	2.80249e-06	0.0014654	0.167914	CIB4	TSS200	OpenSea	chr2	26864234
cg08047086	-2.60667	0.558482	3.05e-06	0.0015866	0.0737797	CBFA2T3	TSS1500	OpenSea	chr16	89044646
cg23837109	1.57153	0.337366	3.1892e-06	0.0016505	4.81401	PLAU;C10orf55;PLAU	TSS1500;3'UTR;TSS1500	N_Shore	chr10	75670435
cg02598079	-1.0676	0.229244	3.20821e-06	0.00165187	0.343834			N_Shelf	chr2	64834106
cg07824483	-1.15229	0.248012	3.38261e-06	0.00173282	0.315913	MAFG;MAFG	TSS1500;5'UTR	S_Shore	chr17	79882042
cg00683980	-2.56387	0.553532	3.62421e-06	0.00184721	0.0770059	TRPM1	5'UTR	OpenSea	chr15	31383719
cg04874795	-0.880267	0.190337	3.74971e-06	0.00190157	0.414672			OpenSea	chr16	86477638
cg26724841	1.72907	0.376685	4.4277e-06	0.00223418	5.63541	RNF216;RNF216	5'UTR;5'UTR	N_Shelf	chr7	5816628
cg23877683	1.95994	0.428134	4.69716e-06	0.00235835	7.09892	GRID1	Body	N_Shore	chr10	88122364
cg12472449	-1.04182	0.22918	5.47091e-06	0.00273323	0.352811	BAIAP2;BAIAP2;BAIAP2;BAIAP2	Body;Body;Body;Body	N_Shelf	chr17	79022879
cg09256862	3.65764	0.805044	5.53529e-06	0.00274369	38.7698	COLEC11;COLEC11	Body;Body	Island	chr2	3683283
cg22372194	-1.13916	0.250809	5.5734e-06	0.00274369	0.320086			N_Shelf	chr4	8642369
cg26276572	-2.23475	0.49197	5.56023e-06	0.00274369	0.107019	NCRNA00162	Body	N_Shore	chr21	46421023
cg12574576	-2.87027	0.632128	5.60822e-06	0.00274743	0.0566837			OpenSea	chr10	44363776
cg11566172	-1.29243	0.284867	5.70735e-06	0.00278249	0.274603	DUSP23	Body	Island	chr1	159751352
cg23142035	1.21529	0.26845	5.98139e-06	0.00290207	3.37126	TMED10	TSS1500	S_Shore	chr14	75643670
cg18432768	-1.07536	0.237726	6.08146e-06	0.0029365	0.341174	KCNJ16;KCNJ16;KCNJ16	5'UTR;TSS1500;5'UTR	OpenSea	chr17	68100565
cg15394558	-1.97735	0.438511	6.50591e-06	0.00312649	0.138435	CCDC42;CCDC42	TSS200;TSS200	N_Shore	chr17	8648180
cg07760622	1.43856	0.319924	6.90625e-06	0.00330315	4.2146			OpenSea	chr10	117754806
cg15826426	-0.838409	0.186595	7.01643e-06	0.00334002	0.432398	SPATA8	TSS1500	OpenSea	chr15	97325761
cg07529210	-1.38006	0.307339	7.11092e-06	0.0033691	0.251564	KDM2B;KDM2B	TSS200;TSS1500	S_Shore	chr12	122019110
cg06838175	-0.91825	0.205695	8.03925e-06	0.00379114	0.399217	FHAD1	TSS200	Island	chr1	15573636
cg01465596	-2.37145	0.531926	8.26384e-06	0.00387893	0.0933452	HIVEP3;HIVEP3	5'UTR;5'UTR	N_Shore	chr1	42381916
cg00533183	1.6829	0.378869	8.9165e-06	0.00416591	5.38114	PSMB8;PSMB8	Body;Body	N_Shore	chr6	32810742
cg08003353	-0.872902	0.196654	9.0476e-06	0.00420768	0.417738			OpenSea	chr13	31407120
cg01100175	-1.46313	0.329964	9.24113e-06	0.00427797	0.231511	KIF5C	Body	S_Shore	chr2	149645880
cg06061238	2.4877	0.561669	9.462e-06	0.00436021	12.0335	GPR123	Body	S_Shore	chr10	134915859
cg27423692	4.33384	0.980007	9.76794e-06	0.00448073	76.2362			S_Shore	chr10	134886006
cg03233656	-0.928396	0.21016	9.98222e-06	0.0045583	0.395187	SLC1A4	TSS1500	N_Shore	chr2	65214625
cg03326215	-0.94353	0.214772	1.11705e-05	0.00507795	0.389251	MYT1L;LOC730811	5'UTR;Body	OpenSea	chr2	2328391
cg08038178	-1.25985	0.287411	1.16808e-05	0.00528612	0.283695			S_Shelf	chr6	39905662
cg15206981	-1.7956	0.409799	1.17777e-05	0.00530617	0.166028	SPRY1;SPRY1	Body;Body	S_Shelf	chr4	124323013
cg02693033	-1.53556	0.351514	1.25143e-05	0.00561299	0.215334			Island	chr5	2643299
cg21162344	-0.997655	0.228468	1.26129e-05	0.00563218	0.368743	PRRX2	Body	OpenSea	chr9	132476894
cg08820568	2.27287	0.521332	1.30226e-05	0.0057895	9.70718	KIAA1671	1stExon	Island	chr22	25423974
cg22117723	-2.40041	0.551955	1.36806e-05	0.00605533	0.0906807	MUC2	Body	Island	chr11	1095324
cg00400165	-1.55266	0.357884	1.43489e-05	0.00631806	0.211684	MIR192;MIR194-2	TSS1500;TSS200	N_Shelf	chr11	64659060
cg19451167	-1.40095	0.322972	1.43993e-05	0.00631806	0.246363			S_Shore	chr7	96655981
cg17884169	-0.844344	0.195651	1.5919e-05	0.0069546	0.429839	EFCAB8	TSS1500	OpenSea	chr20	31446444
cg00090787	2.23582	0.518617	1.62429e-05	0.00706553	9.35414	RPL4;SNORD16;SNORD18B	Body;TSS200;TSS1500	OpenSea	chr15	66795345
cg24012880	-1.12042	0.260604	1.71316e-05	0.00742011	0.326142	TSPAN18	5'UTR	OpenSea	chr11	44880910
cg17501982	-1.63037	0.379365	1.7264e-05	0.00744551	0.195857	NCK2;NCK2	5'UTR;5'UTR	OpenSea	chr2	106417701
cg20731031	1.03392	0.241738	1.89392e-05	0.00813323	2.81208	PROM2;PROM2;PROM2	Body;Body;Body	OpenSea	chr2	95943891
cg01595951	1.19297	0.279292	1.94237e-05	0.00830595	3.29686			S_Shelf	chr5	54834655
cg06490113	-2.15028	0.504379	2.01499e-05	0.00858012	0.116452	PCBP3;PCBP3	Body;Body	Island	chr21	47334174
cg05778847	-2.19294	0.515986	2.13764e-05	0.00906414	0.111588	PPP1R14A	Body	N_Shore	chr19	38746538
cg21161931	-1.09208	0.258633	2.41589e-05	0.0102011	0.335517			OpenSea	chr9	20208778
cg25165932	-0.902463	0.214128	2.5023e-05	0.010522	0.40557	SELPLG	5'UTR	OpenSea	chr12	109025846
cg09339476	-1.26082	0.300198	2.66952e-05	0.0111785	0.283421	ACCS;ACCS	TSS1500;TSS1500	N_Shore	chr11	44087396
cg25483003	1.49319	0.356306	2.7804e-05	0.0115947	4.45126	ENTPD2;ENTPD2	TSS1500;TSS1500	Island	chr9	139948856
cg07876223	1.57048	0.3761	2.9706e-05	0.0123369	4.80898			OpenSea	chr6	14839147
cg19179572	2.59527	0.621991	3.0126e-05	0.0124601	13.4001	HEXDC;C17orf101;C17orf101	Body;TSS1500;TSS1500	S_Shore	chr17	80377872
cg04981165	-1.37932	0.330736	3.04004e-05	0.0125222	0.251751			OpenSea	chr3	59645614
cg16467775	-1.40806	0.338417	3.17226e-05	0.0130137	0.244616	DBNDD1	Body	Island	chr16	90085110
cg19593680	-1.67063	0.402276	3.2822e-05	0.0134102	0.188128	SORCS2	Body	OpenSea	chr4	7374669
cg01626681	-1.5582	0.376405	3.47772e-05	0.0141518	0.210515	CCDC151	Body	N_Shore	chr19	11531874
cg01068407	-1.44593	0.349584	3.53198e-05	0.0143149	0.235527	ATG9B	Body	N_Shore	chr7	150714809
cg15472885	-2.40756	0.583148	3.65045e-05	0.0147358	0.0900348	FOXP1	Body	OpenSea	chr3	71056608
cg17851165	1.68465	0.408488	3.72191e-05	0.0149644	5.39054			OpenSea	chr5	1548899
cg27097542	-1.44414	0.350302	3.74691e-05	0.0150052	0.235949			OpenSea	chr16	11706435
cg27513684	-1.68599	0.409072	3.76413e-05	0.0150146	0.185261			OpenSea	chr1	27729053
cg19309009	1.799	0.436774	3.80816e-05	0.0151304	6.04358	MARK4	TSS1500	N_Shore	chr19	45753569
cg16937004	2.07443	0.505413	4.05326e-05	0.016041	7.95998	SDS	TSS1500	OpenSea	chr12	113842988
cg03517466	-1.45128	0.354624	4.26836e-05	0.0168264	0.23427	RGS16	TSS1500	S_Shore	chr1	182573989
cg15825027	1.21425	0.296894	4.3163e-05	0.0169491	3.36778			OpenSea	chr8	586336
cg06094482	2.89952	0.710081	4.43896e-05	0.0173632	18.1654			S_Shore	chr1	40158708
cg00483891	1.2133	0.297458	4.52485e-05	0.0174957	3.36458	CCDC115	Body	N_Shore	chr2	131098007
cg12109141	1.42835	0.350028	4.49065e-05	0.0174957	4.1718	CTBP1;CTBP1	Body;Body	S_Shore	chr4	1225729
cg26746469	2.0524	0.503171	4.5242e-05	0.0174957	7.7866	KIAA0406;RPRD1B	TSS1500;Body	S_Shore	chr20	36663290
cg07379893	4.47753	1.09972	4.6706e-05	0.0179904	88.0169	IGSF9;IGSF9	Body;Body	S_Shelf	chr1	159902859
cg13291811	2.99566	0.736092	4.70771e-05	0.0180643	19.9986	ZSWIM4	Body	Island	chr19	13941075
cg27025384	1.5306	0.376779	4.85845e-05	0.0185722	4.62096	GPR98;GPR98	Body;Body	OpenSea	chr5	90386331
cg21127597	-0.922855	0.227449	4.96195e-05	0.0188962	0.397383	MPZL3	Body	OpenSea	chr11	118109650
cg17153794	3.19323	0.787545	5.02052e-05	0.0190474	24.3671	MACROD1	Body	N_Shelf	chr11	63799985
cg03437770	-1.18829	0.294197	5.36552e-05	0.0201293	0.304741	SNX29	Body	OpenSea	chr16	12442738
cg10572659	-1.70322	0.421682	5.3652e-05	0.0201293	0.182095			OpenSea	chr11	65565292
cg19934381	-1.86977	0.462766	5.3356e-05	0.0201293	0.15416	B3GNTL1	Body	OpenSea	chr17	80944090
cg08117110	1.83355	0.454769	5.5346e-05	0.0206867	6.25605	STARD5	3'UTR	OpenSea	chr15	81605232
cg12127991	-2.48368	0.617151	5.71124e-05	0.0212681	0.0834352	RHOU	TSS1500	N_Shore	chr1	228870637
cg02217713	2.17513	0.541792	5.95252e-05	0.0220851	8.80329	PRKAR1B;PRKAR1B;PRKAR1B;PRKAR1B;PRKAR1B;PRKAR1B	Body;Body;Body;Body;Body;Body	N_Shore	chr7	643155
cg24439315	1.09348	0.272522	6.00966e-05	0.0222155	2.98463	LRRC4B	5'UTR	N_Shore	chr19	51067388
cg13005635	0.799711	0.1997	6.21317e-05	0.022884	2.2249	TAS2R14;PRR4;PRH1	TSS1500;Body;5'UTR	OpenSea	chr12	11093283
cg05967340	-0.923832	0.23123	6.46122e-05	0.023711	0.396995	FTO	3'UTR	OpenSea	chr16	54146616
cg12036303	2.07729	0.520124	6.50131e-05	0.0237717	7.98282	KIAA1949;KIAA1949	Body;1stExon	N_Shore	chr6	30652907
cg12353452	-1.55208	0.389567	6.77331e-05	0.0246769	0.211807	BIN2	1stExon	OpenSea	chr12	51717865
cg23667127	-1.01762	0.255641	6.87186e-05	0.0249458	0.361453	WNT5B;WNT5B	5'UTR;5'UTR	S_Shore	chr12	1739917
cg06669752	-0.929283	0.233906	7.10079e-05	0.0256845	0.394837	SIL1;SIL1	TSS1500;TSS1500	S_Shore	chr5	138534431
cg25759064	-2.12972	0.537381	7.39675e-05	0.0266595	0.118871	ARHGEF7;ARHGEF7;ARHGEF7;ARHGEF7	TSS1500;Body;Body;Body	N_Shore	chr13	111805337
cg08721324	-1.48427	0.374818	7.49572e-05	0.02692	0.226668	ANKRD11	5'UTR	OpenSea	chr16	89384602
cg02920604	-3.99209	1.00875	7.57459e-05	0.0271068	0.0184611	MYO1E	Body	OpenSea	chr15	59484170
cg23041109	-2.18918	0.554242	7.81987e-05	0.0278857	0.112009			OpenSea	chr13	29157934
cg08263647	-1.33975	0.339551	7.95862e-05	0.0281813	0.261912	LXN;GFM1	TSS1500;Body	OpenSea	chr3	158390769
cg13472406	-1.10064	0.278917	7.94224e-05	0.0281813	0.332657	TRIM17;TRIM17;TRIM17;TRIM17	Body;Body;Body;Body	S_Shelf	chr1	228598446
cg01269191	-3.02559	0.767214	8.02644e-05	0.0283221	0.0485291	KRAS;KRAS	TSS1500;TSS1500	OpenSea	chr12	25404803
cg03961332	-1.9024	0.483078	8.21335e-05	0.0286859	0.14921	GALNT9	Body	OpenSea	chr12	132891553
cg20359363	-1.94659	0.494303	8.21481e-05	0.0286859	0.142761			S_Shore	chr17	77905866
cg26662732	-2.39462	0.607917	8.18036e-05	0.0286859	0.0912076	CLK2	Body	N_Shelf	chr1	155236380
cg02803914	-1.25752	0.320213	8.59688e-05	0.0299165	0.284359	APBB1IP	5'UTR	Island	chr10	26727925
cg21640432	-0.909862	0.231845	8.69284e-05	0.0301465	0.40258	FFAR2	TSS1500	OpenSea	chr19	35939561
cg17150663	-2.63588	0.672459	8.86392e-05	0.0306346	0.0716562	KCP;KCP	TSS1500;TSS1500	S_Shore	chr7	128551672
cg05429359	1.43796	0.367165	8.98848e-05	0.030959	4.2121	ABCB8	TSS200	Island	chr7	150725385
cg27308386	1.10902	0.283884	9.36048e-05	0.0321306	3.03138			OpenSea	chr10	1000575
cg26451345	1.75889	0.450539	9.46316e-05	0.032373	5.80596	GPR115	TSS200	OpenSea	chr6	47666248
cg12873454	-1.24559	0.319718	9.78333e-05	0.0333552	0.287771	KIAA1026;KIAA1026	TSS1500;TSS1500	Island	chr1	14924611
cg11921539	2.5076	0.64541	0.000102209	0.0347296	12.2755			OpenSea	chr11	116328665
cg19052547	-2.45379	0.631793	0.000102814	0.034818	0.0859671	PRKAG2;PRKAG2	Body;Body	N_Shelf	chr7	151418881
cg16185386	2.03492	0.524253	0.000103788	0.0350305	7.65164			OpenSea	chr13	29077350
cg11358945	-1.70573	0.440338	0.000107208	0.0360641	0.181641	NR4A2	Body	Island	chr2	157185891
cg16183741	-0.876805	0.226463	0.000108065	0.0362317	0.41611	TBCD	Body	N_Shelf	chr17	80861122
cg04430911	-1.78177	0.460742	0.000110104	0.036793	0.16834	OSCP1;OSCP1	Body;Body	N_Shore	chr1	36914349
cg22992279	1.39677	0.361511	0.000111678	0.0371956	4.04214	RBPJ;RBPJ;RBPJ;RBPJ	Body;Body;Body;Body	OpenSea	chr4	26414901
cg07682515	1.58078	0.409386	0.000112767	0.0374349	4.85874			S_Shelf	chr10	134838014
cg07837534	-0.765324	0.198313	0.000113767	0.0376432	0.465183	ARHGAP30;ARHGAP30	Body;Body	OpenSea	chr1	161038506
cg26234900	1.12317	0.291312	0.000115462	0.038079	3.0746	TAP1	Body	N_Shore	chr6	32820214
cg06748146	-1.66001	0.430859	0.000116776	0.0383052	0.190137	HK1;HK1;HK1;HK1;HK1	Body;Body;Body;Body;Body	OpenSea	chr10	71104724
cg13094252	-1.17843	0.305886	0.000116907	0.0383052	0.30776	C8orf56;BAALC;BAALC	TSS200;Body;Body	S_Shore	chr8	104153753
cg10099827	1.05089	0.273042	0.000118694	0.0387651	2.86019			Island	chr16	85551514
cg16722884	-1.58635	0.412695	0.00012111	0.0392995	0.204672			OpenSea	chr3	109735618
cg23443627	2.56764	0.667958	0.000121041	0.0392995	13.035	CD300A	TSS1500	OpenSea	chr17	72462164
cg01661844	1.16222	0.302442	0.000121651	0.0393486	3.19702	SNED1	Body	S_Shelf	chr2	241941064
cg01865484	-1.22625	0.319207	0.000122262	0.0394199	0.293391	SNRNP70	Body	N_Shore	chr19	49609888
cg19662554	3.86894	1.00793	0.00012378	0.0397824	47.8916			N_Shore	chr8	6663633
cg22821324	-1.54434	0.402557	0.000124882	0.040009	0.213452	GPM6A;GPM6A	5'UTR;Body	Island	chr4	176923439
cg21754388	-1.28304	0.334797	0.000126957	0.040545	0.277193	CCNA1;CCNA1	TSS1500;TSS1500	N_Shore	chr13	37004747
cg06708315	1.98087	0.517485	0.000129253	0.0411483	7.24904	SAP30BP	Body	OpenSea	chr17	73689641
cg18716210	3.1577	0.825307	0.000130194	0.0413173	23.5164	LOC100133545	TSS200	N_Shore	chr11	2011346
cg11926610	1.87583	0.491596	0.000135751	0.0429459	6.5262			Island	chr15	37403211
cg03798603	1.15521	0.302882	0.000136712	0.0431146	3.17468	SFTA2	3'UTR	OpenSea	chr6	30899145
cg08568549	2.27811	0.598418	0.000140729	0.0442432	9.7582	EHD2	Body	Island	chr19	48244319
cg10825315	1.3756	0.36162	0.00014238	0.0446173	3.95746	TSHR;TSHR;TSHR	Body;Body;Body	OpenSea	chr14	81425912
cg22920258	-1.48426	0.390259	0.000142803	0.0446173	0.22667	MCHR1	TSS1500	OpenSea	chr22	41074803
cg02148324	-1.47114	0.387652	0.000147643	0.0459871	0.229664	ABCF2;ABCF2	TSS1500;TSS1500	S_Shore	chr7	150925493
cg16697438	-1.3031	0.343501	0.000148485	0.0461071	0.271688			Island	chr10	72043538
cg11911769	2.07635	0.547644	0.000149791	0.0463698	7.97527	CUX1;CUX1;CUX1	Body;Body;Body	OpenSea	chr7	101768676
cg24658487	-1.41478	0.373495	0.000151892	0.0468767	0.242979	LOC283050;LOC283050;LOC283050	Body;Body;Body	OpenSea	chr10	80712625
cg21380024	-3.33603	0.881213	0.000153263	0.0471555	0.035578			N_Shore	chr17	61042803
cg18669406	-1.23309	0.325879	0.000154402	0.0471861	0.291392			OpenSea	chr6	138145161
cg23201340	-2.20087	0.581719	0.000154702	0.0471861	0.110707	NRXN2;NRXN2;NRXN2	Body;Body;Body	OpenSea	chr11	64391574
cg26535158	-1.32423	0.35002	0.000154765	0.0471861	0.266007	NKIRAS2;NKIRAS2;NKIRAS2;NKIRAS2;NKIRAS2	Body;Body;Body;Body;3'UTR	S_Shelf	chr17	40175841
cg06057946	-0.850189	0.224954	0.000157213	0.0477881	0.427334	RASSF2	5'UTR	N_Shelf	chr20	4800755
cg04457114	2.56588	0.679251	0.000158405	0.0480057	13.0121			Island	chr5	174159705
cg26730763	-1.51892	0.402678	0.000161908	0.0489206	0.218947	XPO6	Body	OpenSea	chr16	28205389
cg11746684	-2.07706	0.550797	0.000162588	0.0489794	0.125298	XKR6	Body	N_Shore	chr8	11057265
cg04012681	2.30871	0.612606	0.00016412	0.0492936	10.0614	ADARB2	Body	OpenSea	chr10	1511277
